# Supplementary material for: Optimizing PrEP Continuance: A Secondary Analysis Examining Perceived Autonomy Support and Care Coordination Quality among Black MSM in HPTN 073
Source: Int J Environ Res Public Health. 2022 Apr 8;19(8):4489. doi: 10.3390/ijerph19084489 (PMC9026517; doi:10.3390/ijerph19084489)
Supplement: Supplementary file 1 [file ijerph-19-04489-s001.zip]

Archive with 1 entries (1 files):
- ijerph-1599446-supplementary.pdf
